# Supplementary material for: Modulation of Gut Microbiota by Lonicera caerulea L. Berry Polyphenols in a Mouse Model of Fatty Liver Induced by High Fat Diet
Source: Molecules. 2018 Dec 5;23(12):3213. doi: 10.3390/molecules23123213 (PMC6321169; doi:10.3390/molecules23123213)
Supplement: Supplementary file 1 [file molecules-23-03213-s001.zip]

Archive with 1 entries (1 files):
- molecules-389174-SI.pdf
